# Supplementary material for: Acinetobacter baumannii from Samples of Commercially Reared Turkeys: Genomic Relationships, Antimicrobial and Biocide Susceptibility
Source: Microorganisms. 2023 Mar 16;11(3):759. doi: 10.3390/microorganisms11030759 (PMC10052703; doi:10.3390/microorganisms11030759)
Supplement: Supplementary file 1 [file microorganisms-11-00759-s001.zip]

Archive with 1 entries (1 files):
- microorganisms-2230265-supplementary.pdf
